# Supplementary material for: Neuroprotective Effects and Metabolomics Study of Protopanaxatriol (PPT) on Cerebral Ischemia/Reperfusion Injury In Vitro and In Vivo
Source: Int J Mol Sci. 2023 Jan 16;24(2):1789. doi: 10.3390/ijms24021789 (PMC9861888; doi:10.3390/ijms24021789)
Supplement: Supplementary file 1 [file ijms-24-01789-s001.zip]

Archive with 1 entries (1 files):
- ijms-2116002-supplementary.pdf
